# Supplementary material for: Novel 4D Tensor Decomposition-Based Approach Integrating Tri-Omics Profiling Data Can Identify Functionally Relevant Gene Clusters
Source: Biology (Basel). 2026 Jul 15;15(14):1155. doi: 10.3390/biology15141155 (PMC13405590; doi:10.3390/biology15141155)
Supplement: Supplementary file 1 [file biology-15-01155-s001.zip]

Archive with 3 entries (3 files):
- biology-4358349-File S2.pdf
- biology-4358349-File S1.xlsx
- biology-4358349-File S3.pdf
